# Supplementary material for: Expression of TILs and Patterns of Gene Expression from Paired Samples of Malignant Pleural Mesothelioma (MPM) Patients
Source: Cancers (Basel). 2023 Jul 14;15(14):3611. doi: 10.3390/cancers15143611 (PMC10377125; doi:10.3390/cancers15143611)
Supplement: Supplementary file 1 [file cancers-15-03611-s001.zip]

Archive with 6 entries (5 files):
- cancers-2314858-supplementary/
- cancers-2314858-supplementary/Supplementary Table S1. NGS panel.pdf
- cancers-2314858-supplementary/Supplementary Table S2 clinical  characteristics.pdf
- cancers-2314858-supplementary/Supplementary Table S3. DNA analysis.xlsx
- cancers-2314858-supplementary/Supplementary Table S4. Down-regulated genes.xlsx
- cancers-2314858-supplementary/Supplementary Table S5. Up-regulated genes.xlsx
