# Supplementary material for: Expression of TILs and Patterns of Gene Expression from Paired Samples of Malignant Pleural Mesothelioma (MPM) Patients
Source: Cancers (Basel). 2023 Jul 14;15(14):3611. doi: 10.3390/cancers15143611 (PMC10377125; doi:10.3390/cancers15143611)
Supplement: Supplementary file 1 [file cancers-15-03611-s001.zip › cancers-2314858-supplementary/Supplementary Table S3. DNA analysis.xlsx]

## Sheet: Hoja1
Suplementary Table 2. DNA-Seq analysis
Patient 1 Time 1
Transcripts	VarFreq	Classification
ASXL1:NM_015338.5:c.1429G>C:p.E477Q	0.5015	VUS
DDR2:NM_006182.4:c.518C>G:p.S173C	0.452	VUS
NOTCH4:NM_004557.4:c.1646_1664dup:p.C555X	0.2622	Likely Pathogenic
SMAD4:NM_005359.5:c.671A>T:p.Q224L	0.4691	VUS
Patient 1 Time 2
Transcripts	VarFreq	Classification
ASXL1:NM_015338.5:c.1429G>C:p.E477Q	0.4655	VUS
DDR2:NM_006182.4:c.518C>G:p.S173C	0.5288	VUS
NOTCH4:NM_004557.4:c.1646_1664dup:p.C555X	23,08%	Likely Pathogenic
SMAD4:NM_005359.5:c.671A>T:p.Q224L	0.5103	VUS
Patient 2 Time 1
Transcripts	VarFreq	Classification
ATM:NM_000051.3:c.2495G>A:p.R832H	0.4848	VUS
CHD2:NM_001271.4:c.3677A>C:p.E1226A	0.5033	VUS
EP300:NM_001429.4:c.1528A>T:p.S510C	0.4899	VUS
MDC1:NM_014641.3:c.6265A>G:p.T2089A	0.4872	VUS
NUP93:NM_014669.5:c.637G>C:p.A213P	0.4971	VUS
Patient 2 Time 2
Transcripts	VarFreq	Classification
ATM:NM_000051.3:c.2495G>A:p.R832H	0.54	VUS
CHD2:NM_001271.4:c.3677A>C:p.E1226A	0.5167	VUS
EP300:NM_001429.4:c.1528A>T:p.S510C	0.7079	VUS
MDC1:NM_014641.3:c.6265A>G:p.T2089A	0.475	VUS
NUP93:NM_014669.5:c.637G>C:p.A213P	0.5036	VUS
Patient 3 Time 1
Transcripts	VarFreq	Classification
ERCC3:NM_000122.1:c.1962G>C:p.E654D	0.5671	VUS
FANCE:NM_021922.2:c.311C>G:p.A104G	0.4962	VUS
GATA6:NM_005257.5:c.367A>G:p.T123A	0.4645	VUS
INPP4A:NM_001566.2:c.44G>A:p.R15H	0.5714	VUS
LRP1B:NM_018557.2:c.1337A>T:p.D446V	0.5409	VUS
TSC1:NM_000368.4:c.3100G>T:p.G1034C	0.2171	VUS
Patient 3 Time 2
Transcripts	VarFreq	Classification
ERCC3:NM_000122.1:c.1962G>C:p.E654D	0.5407	VUS
FANCE:NM_021922.2:c.311C>G:p.A104G	0.5438	VUS
GATA6:NM_005257.5:c.367A>G:p.T123A	0.4228	VUS
INPP4A:NM_001566.2:c.44G>A:p.R15H	0.5041	VUS
KMT2D:NM_003482.3:c.15433G>T:p.E5145X	0.0979	Likely Pathogenic
LRP1B:NM_018557.2:c.1337A>T:p.D446V	0.5234	VUS
TSC1:NM_000368.4:c.3100G>T:p.G1034C	0.2287	VUS
