# Supplementary material for: Expression of TILs and Patterns of Gene Expression from Paired Samples of Malignant Pleural Mesothelioma (MPM) Patients
Source: Cancers (Basel). 2023 Jul 14;15(14):3611. doi: 10.3390/cancers15143611 (PMC10377125; doi:10.3390/cancers15143611)
Supplement: Supplementary file 1 [file cancers-15-03611-s001.zip › cancers-2314858-supplementary/Supplementary Table S4. Down-regulated genes.xlsx]

## Sheet: Hoja1
Supplementary table 3 . Down-regulated genes.
Gene id	Gene name	Log2 Fold Change	P-value adj
ENSG00000166432	ZMAT1	-1.08532	0.0344268
ENSG00000106415	GLCCI1	-1.36995	0.00678384
ENSG00000144218	AFF3	-1.41053	0.0309925
ENSG00000159753	CARMIL2	-1.42715	0.0461236
ENSG00000183508	TENT5C	-1.43778	0.00373385
ENSG00000115165	CYTIP	-1.44318	0.0310035
ENSG00000057657	PRDM1	-1.44911	0.00988486
ENSG00000074370	ATP2A3	-1.46248	0.00263753
ENSG00000166501	PRKCB	-1.46631	0.0138484
ENSG00000168685	IL7R	-1.46709	0.0034656
ENSG00000070190	DAPP1	-1.49749	0.0413964
ENSG00000072818	ACAP1	-1.5738	0.00792067
ENSG00000102096	PIM2	-1.63799	0.0322144
ENSG00000196684	HSH2D	-1.64098	0.0034656
ENSG00000115085	ZAP70	-1.64952	0.00373385
ENSG00000142765	SYTL1	-1.68258	0.00678384
ENSG00000175463	TBC1D10C	-1.69635	0.00202053
ENSG00000162739	SLAMF6	-1.70185	0.000978398
ENSG00000015133	CCDC88C	-1.7136	0.0272006
ENSG00000177272	KCNA3	-1.73131	0.0136977
ENSG00000122224	LY9	-1.73692	0.0449273
ENSG00000124203	ZNF831	-1.7381	0.0121814
ENSG00000009790	TRAF3IP3	-1.74615	0.00138983
ENSG00000173200	PARP15	-1.77362	2.41974e-05
ENSG00000081059	TCF7	-1.78129	0.000320245
ENSG00000113263	ITK	-1.80049	6.69708e-05
ENSG00000078589	P2RY10	-1.81141	0.00853877
ENSG00000140379	BCL2A1	-1.85361	0.0068652
ENSG00000160185	UBASH3A	-1.85826	0.0466713
ENSG00000119866	BCL11A	-1.86773	0.000300945
ENSG00000213402	PTPRCAP	-1.86974	0.0139757
ENSG00000168421	RHOH	-1.89494	0.00247647
ENSG00000139193	CD27	-1.91781	0.00256768
ENSG00000081052	COL4A4	-1.94068	0.00107842
ENSG00000004468	CD38	-1.94075	0.0492678
ENSG00000122188	LAX1	-1.96967	4.31618e-05
ENSG00000227507	LTB	-1.97987	0.00181173
ENSG00000153064	BANK1	-2.02482	0.0127905
ENSG00000163568	AIM2	-2.04567	0.00242047
ENSG00000169031	COL4A3	-2.09627	2.16247e-06
ENSG00000079263	SP140	-2.11946	2.31461e-06
ENSG00000161405	IKZF3	-2.13673	0.00213555
ENSG00000174123	TLR10	-2.14669	0.00468069
ENSG00000173208	ABCD2	-2.17968	0.0281458
ENSG00000124256	ZBP1	-2.22058	0.000235891
ENSG00000162894	FCMR	-2.27058	2.69863e-11
ENSG00000117090	SLAMF1	-2.27308	0.0080636
ENSG00000007312	CD79B	-2.33245	0.0147681
ENSG00000110777	POU2AF1	-2.42471	0.00232966
ENSG00000126353	CCR7	-2.4299	6.90334e-08
ENSG00000134028	ADAMDEC1	-2.42991	1.25867e-05
ENSG00000254709	IGLL5	-2.46159	0.0466713
ENSG00000177455	CD19	-2.47907	7.0195e-06
ENSG00000105369	CD79A	-2.49605	7.0195e-06
ENSG00000172724	CCL19	-2.54898	0.000728415
ENSG00000170476	MZB1	-2.55164	0.00860995
ENSG00000104921	FCER2	-2.57042	0.00678384
ENSG00000159958	TNFRSF13C	-2.59772	0.0379449
ENSG00000012124	CD22	-2.66108	0.000716219
ENSG00000143297	FCRL5	-2.68096	0.00516578
ENSG00000196092	PAX5	-2.68281	5.18911e-07
ENSG00000132704	FCRL2	-2.7109	4.39604e-10
ENSG00000082293	COL19A1	-2.72893	0.00181148
ENSG00000186265	BTLA	-2.75665	0.00213555
ENSG00000167483	NIBAN3	-2.82676	7.0195e-06
ENSG00000117322	CR2	-2.83318	0.0043005
ENSG00000136573	BLK	-2.84206	1.92431e-09
ENSG00000163534	FCRL1	-2.90905	3.04212e-13
ENSG00000160856	FCRL3	-3.12141	1.77565e-07
ENSG00000117215	PLA2G2D	-3.12875	0.00922491
ENSG00000156738	MS4A1	-3.24564	7.0195e-06
ENSG00000123838	C4BPA	-3.37443	0.0305787
ENSG00000154451	GBP5	-3.41716	0.019467
ENSG00000116748	AMPD1	-3.43687	0.0111222
ENSG00000241106	HLA-DOB	-3.43785	0.0150384
ENSG00000169245	CXCL10	-3.48854	0.0452512
ENSG00000156234	CXCL13	-3.60013	5.57862e-16
ENSG00000131203	IDO1	-4.3197	0.00578937
ENSG00000138755	CXCL9	-4.73473	0.00213555
ENSG00000187908	DMBT1	-4.91787	0.00988486
ENSG00000188676	IDO2	-5.82274	0.00905783
