# Supplementary material for: Expression of TILs and Patterns of Gene Expression from Paired Samples of Malignant Pleural Mesothelioma (MPM) Patients
Source: Cancers (Basel). 2023 Jul 14;15(14):3611. doi: 10.3390/cancers15143611 (PMC10377125; doi:10.3390/cancers15143611)
Supplement: Supplementary file 1 [file cancers-15-03611-s001.zip › cancers-2314858-supplementary/Supplementary Table S5. Up-regulated genes.xlsx]

## Sheet: Hoja1
Suplementary table 4 . Up-regulated gene
Gene id	Gene name	Log2 Fold Change	P-value adj
ENSG00000143631	FLG	10.4509	0.000728415
ENSG00000143520	FLG2	10.0493	0.00468069
ENSG00000083782	EPYC	3.69585	0.00160579
ENSG00000113389	NPR3	2.69246	0.00468069
ENSG00000167772	ANGPTL4	1.77409	0.0261406
ENSG00000143847	PPFIA4	1.57641	0.0496078
ENSG00000137801	THBS1	1.52405	0.000615112
ENSG00000064692	SNCAIP	1.44702	0.0268309
ENSG00000170558	CDH2	1.44519	0.0449273
ENSG00000121039	RDH10	1.25792	0.0166257
ENSG00000197594	ENPP1	1.06659	0.0433405
ENSG00000109099	PMP22	1.02605	0.0115662
